# Supplementary material for: Regional scientific research benefits threatened-species conservation
Source: Natl Sci Rev. 2018 Jul 17;6(6):1076–9. doi: 10.1093/nsr/nwz090 (PMC8291549; doi:10.1093/nsr/nwz090)
Supplement: nwz090_Supplemental_Files [file nwz090_supplemental_files.zip]

Archive with 2 entries (2 files):
- species_list_used_for_this_study_nwz090.xlsx
- supplementary_materials_and_methods-0623_nwz090.docx
