# Supplementary material for: Regional scientific research benefits threatened-species conservation
Source: Natl Sci Rev. 2018 Jul 17;6(6):1076–9. doi: 10.1093/nsr/nwz090 (PMC8291549; doi:10.1093/nsr/nwz090)
Supplement: nwz090_Supplemental_Files [file nwz090_supplemental_files.zip › species_list_used_for_this_study_nwz090.xlsx]

## Sheet: SI Table 1(a)
SI Table 1(a) species covered in the analysis of CSRL dataset
Order	Family	Scientific name	Threat status in 2015	Threat status in 2004	Status change score	Notes
Cetartiodactyla	Bovidae	Naemorhedus caudatus	CR	VU	-2
Lagomorpha	Ochotonidae	Ochotona argentat	CR	VU	-2	other scientific name(s): Ochotona argentata
Cetartiodactyla	Bovidae	Procapra gutturosa	CR	VU	-2
Cetartiodactyla	Bovidae	Bos frontalis	CR	EN	-1
Cetartiodactyla	Camelidae	Camelus ferus	CR	EN	-1
Rodentia	Castoridae	Castor fiber	CR	EN	-1
Eulipotyphla	Soricidea	Chimarrogale styani	VU	NT	-1
Carnivora	Viverridae	Chrotogale owstoni	CR	EN	-1
Carnivora	Ursidae	Helarctos malayanus	CR	EN	-1
Cetartiodactyla	Bovidae	Hemitragus jemlahicus	CR	EN	-1
Chiroptera	Vespertilionidae	Kerivoula picta	EN	VU	-1
Primates	Cercopithecidae	Macaca leonina	CR	EN	-1
Pholidota	Manidae	Manis pentadactyla	CR	EN	-1
Cetartiodactyla	Moschidae	Moschus anhuiensis	CR	EN	-1
Cetartiodactyla	Moschidae	Moschus berezovskii	CR	EN	-1
Cetartiodactyla	Moschidae	Moschus fuscus	CR	EN	-1
Cetartiodactyla	Moschidae	Moschus moschiferus	CR	EN	-1
Cetartiodactyla	Cervidae	Muntiacus gongshanensis	CR	EN	-1
Carnivora	Mustelidae	Mustela eversmanii	VU	NT	-1
Carnivora	Felidae	Neofelis nebulosa	CR	EN	-1
Primates	Hylobatidae	Nomascus concolor	CR	EN	-1
Primates	Lorisidae	Nycticebus pygmaeus	CR	EN	-1
Primates	Cercopithecidae	Rhinopithecus brelichi	CR	EN	-1
Primates	Cercopithecidae	Semnopithecus schistaceus	CR	EN	-1
Primates	Cercopithecidae	Trachypithecus poliocephalus	CR	EN	-1
Primates	Cercopithecidae	Trachypithecus shortridgei	CR	EN	-1
Carnivora	Mustelidae	Vormela peregusna	EN	VU	-1
Carnivora	Ailuridae	Ailurus fulgens	VU	VU	0
Carnivora	Mustelidae	Aonyx cinerea	EN	EN	0
Cetartiodactyla	Cervidae	Axis porcinus	CR	CR	0
Chiroptera	Vespertilionidae	Barbastella leucomelas	VU	VU	0
Chiroptera	Hipposideridae	Coelops frithii	VU	VU	0
Carnivora	Canidae	Cuon alpinus	EN	EN	0
Chiroptera	Pteropodidae	Cynopterus brachyotis	VU	VU	0
Cetartiodactyla	Cervidae	Elaphodus cephalophus	VU	VU	0
Proboscidea	Elephantidae	Elephas maximus	EN	EN	0
Chiroptera	Pteropodidae	Eonycteris spelaea	VU	VU	0
Eulipotyphla	Talpidae	Euroscaptor grandis	VU	VU	0
Carnivora	Felidae	Felis bieti	CR	CR	0
Carnivora	Felidae	Felis chaus	EN	EN	0
Carnivora	Mustelidae	Gulo gulo	EN	EN	0
Carnivora	Herpestidae	Herpestes javanicus	VU	VU	0
Primates	Hylobatidae	Hoolock leuconedys	CR	CR	0	other scientific name(s): Bunopithecus hoolock
Cetartiodactyla	Cervidae	Hydropotes inermis	VU	VU	0
Primates	Hylobatidae	Hylobates lar	CR	CR	0
Carnivora	Mustelidae	Lutra lutra	EN	EN	0
Carnivora	Mustelidae	Lutrogale perspicillata	EN	EN	0
Carnivora	Felidae	Lynx lynx	EN	EN	0
Primates	Cercopithecidae	Macaca arctoides	VU	VU	0
Primates	Cercopithecidae	Macaca assamensis	VU	VU	0
Primates	Cercopithecidae	Macaca thibetana	VU	VU	0
Carnivora	Mustelidae	Martes foina	EN	EN	0
Chiroptera	Megadermatidae	Megaderma lyra	VU	VU	0
Cetartiodactyla	Cervidae	Muntiacus crinifrons	EN	EN	0
Cetartiodactyla	Cervidae	Muntiacus reevesi	VU	VU	0
Carnivora	Mustelidae	Mustela erminea	EN	EN	0
Carnivora	Mustelidae	Mustela nivalis	VU	VU	0
Carnivora	Mustelidae	Mustela strigidorsa	EN	EN	0
Chiroptera	Vespertilionidae	Myotis formosus	VU	VU	0
Cetartiodactyla	Bovidae	Naemorhedus baileyi	EN	EN	0
Eulipotyphla	Soricidea	Neomys fodiens	VU	VU	0
Primates	Hylobatidae	Nomascus hainanus	CR	CR	0
Primates	Hylobatidae	Nomascus leucogenys	CR	CR	0
Primates	Lorisidae	Nycticebus bengalensis	EN	EN	0
Lagomorpha	Ochotonidae	Ochotona iliensis	EN	EN	0
Lagomorpha	Ochotonidae	Ochotona koslowi	EN	EN	0
Carnivora	Felidae	Otocolobus manul	EN	EN	0
Carnivora	Felidae	Panthera tigris	CR	CR	0
Carnivora	Viverridae	Paradoxurus hermaphroditus	VU	VU	0
Carnivora	Felidae	Pardofelis marmorata	CR	CR	0
Carnivora	Felidae	Pardofelis temminckii	CR	CR	0	other scientific name(s): Catopuma temminckii *
Carnivora	Felidae	Prionailurus bengalensis	VU	VU	0
Carnivora	Viverridae	Prionodon pardicolor	VU	VU	0
Cetartiodactyla	Bovidae	Procapra przewalskii	CR	CR	0
Rodentia	Cricetidae	Proedromys bedfordi	VU	VU	0
Cetartiodactyla	Cervidae	Przewalskium albirostris	EN	EN	0
Cetartiodactyla	Bovidae	Pseudois schaeferi	CR	CR	0
Rodentia	Sciuridae	Pteromys volans	VU	VU	0
Rodentia	Sciuridae	Ratufa bicolor	VU	VU	0
Primates	Cercopithecidae	Rhinopithecus bieti	EN	EN	0
Primates	Cercopithecidae	Rhinopithecus roxellana	VU	VU	0
Primates	Cercopithecidae	Trachypithecus francoisi	EN	EN	0
Rodentia	Sciuridae	Trogopterus xanthipes	VU	VU	0
Carnivora	Ursidae	Ursus arctos	VU	VU	0
Carnivora	Ursidae	Ursus thibetanus	VU	VU	0
Carnivora	Viverridae	Viverricula indica	VU	VU	0
Carnivora	Ailuropodidae	Ailuropoda melanoleuca	VU	EN	1
Carnivora	Viverridae	Arctictis binturong	EN	CR	1
Carnivora	Mustelidae	Arctonyx collaris	NT	VU	1
Chiroptera	Vespertilionidae	Arielulus circumdatus	VU	EN	1
Cetartiodactyla	Bovidae	Bos mutus	VU	EN	1
Rodentia	Sciuridae	Callosciurus quinquestriatus	NT	VU	1
Carnivora	Canidae	Canis lupus	NT	VU	1
Cetartiodactyla	Cervidae	Capreolus pygargus	NT	VU	1
Eulipotyphla	Soricidea	Crocidura gmelini	NT	VU	1
Eulipotyphla	Soricidea	Crocidura lasiura	NT	VU	1
Eulipotyphla	Soricidea	Crocidura sibirica	NT	VU	1
Cetartiodactyla	Cervidae	Elaphurus davidianus	CR	EW	1
Rodentia	Cricetidae	Eothenomys proditor	NT	VU	1
Perissodactyla	Equidae	Equus hemionus	VU	EN	1
Carnivora	Felidae	Felis silvestris	EN	CR	1
Eulipotyphla	Erinaceidae	Hylomys suillus	NT	VU	1
Lagomorpha	Leporidae	Lepus hainanus	NT	VU	1
Lagomorpha	Leporidae	Lepus yarkandensis	NT	VU	1
Carnivora	Mustelidae	Martes zibellina	VU	EN	1
Chiroptera	Vespertilionidae	Miniopterus magnater	NT	VU	1
Chiroptera	Vespertilionidae	Miniopterus pusillus	NT	VU	1
Chiroptera	Vespertilionidae	Murina aurata	NT	VU	1
Chiroptera	Vespertilionidae	Murina cyclotis	NT	VU	1
Chiroptera	Vespertilionidae	Myotis blythii	NT	VU	1
Chiroptera	Vespertilionidae	Myotis chinensis	NT	VU	1
Eulipotyphla	Erinaceidae	Neohylomys hainanensis	VU	EN	1
Rodentia	Muridae	Niviventer brahma	NT	VU	1
Carnivora	Canidae	Nyctereutes procyonoides	NT	VU	1
Lagomorpha	Ochotonidae	Ochotona nigritia	VU	EN	1
Carnivora	Felidae	Panthera pardus	EN	CR	1
Carnivora	Felidae	Panthera uncia	EN	CR	1	other scientific name(s): Uncia uncia
Cetartiodactyla	Bovidae	Procapra picticaudata	NT	VU	1
Chiroptera	Rhinolophidae	Rhinolophus thomasi	NT	VU	1
Chiroptera	Rhinolophidae	Rhinolophus yunanensis	VU	EN	1
Eulipotyphla	Soricidea	Sorex cansulus	NT	VU	1
Eulipotyphla	Soricidea	Sorex mirabilis	NT	VU	1
Eulipotyphla	Soricidea	Sorex sinalis	NT	VU	1
Chiroptera	Pteropodidae	Sphaerias blanfordi	VU	EN	1
Chiroptera	Molossidae	Tadarida insignis	NT	VU	1
Chiroptera	Vespertilionidae	Tylonycteris robustula	NT	VU	1
Eulipotyphla	Talpidae	Uropsilus andersoni	VU	EN	1
Carnivora	Viverridae	Viverra zibetha	VU	EN	1
Rodentia	Cricetidae	Volemys millicens	NT	VU	1
Carnivora	Canidae	Vulpes corsac	NT	VU	1
Rodentia	Sciuridae	Aeretes melanopterus	NT	EN	2
Rodentia	Hystricidae	Atherurus macrourus	LC	VU	2
Rodentia	Sciuridae	Callosciurus caniceps	LC	VU	2
Rodentia	Sciuridae	Callosciurus inornatus	LC	VU	2
Cetartiodactyla	Bovidae	Capra sibirica	NT	EN	2
Rodentia	Muridae	Chiropodomys gliroides	LC	VU	2
Eulipotyphla	Soricidea	Chodsigoa salenskii	NT	EN	2
Eulipotyphla	Soricidea	Chodsigoa smithii	LC	VU	2
Eulipotyphla	Soricidea	Crocidura vorax	LC	VU	2
Rodentia	Gliridae	Dryomys nitedula	NT	EN	2
Rodentia	Dipodidae	Eozapus setchuanus	LC	VU	2
Perissodactyla	Equidae	Equus kiang	NT	EN	2
Eulipotyphla	Talpidae	Euroscaptor longirostris	LC	VU	2
Chiroptera	Hipposideridae	Hipposideros larvatus	LC	VU	2
Rodentia	Sciuridae	Hylopetes phayrei	LC	VU	2
Eulipotyphla	Erinaceidae	Mesechinus dauuricus	LC	VU	2
Chiroptera	Vespertilionidae	Murina huttoni	LC	VU	2
Chiroptera	Vespertilionidae	Myotis horsfieldii	LC	VU	2
Chiroptera	Vespertilionidae	Myotis longipes	LC	VU	2
Chiroptera	Vespertilionidae	Myotis montivagus	LC	VU	2
Lagomorpha	Ochotonidae	Ochotona gaoligongensis	NT	EN	2
Cetartiodactyla	Bovidae	Pantholops hodgsonii	NT	EN	2
Chiroptera	Vespertilionidae	Pipistrellus paterculus	LC	VU	2
Cetartiodactyla	Bovidae	Pseudois nayaur	LC	VU	2
Chiroptera	Rhinolophidae	Rhinolophus rex	NT	EN	2
Eulipotyphla	Soricidea	Sorex excelsus	LC	VU	2
Chiroptera	Molossidae	Tadarida plicata	LC	VU	2	other scientific name(s)s: Chaerephon plicatus
Chiroptera	Emballonuridae	Taphozous melanopogon	LC	VU	2
Eulipotyphla	Talpidae	Uropsilus investigator	NT	EN	2
Eulipotyphla	Talpidae	Uropsilus soricipes	LC	VU	2
Carnivora	Canidae	Vulpes ferrilata	NT	EN	2
Eulipotyphla	Soricidea	Suncus etruscus	NT	CR	3

## Sheet: SI Table 1(b)
SI Table 1(b) species excluded from analysis in modelling process in CSRL dataset
Order	Family	Scientific name	Threat status in 2015	Threat status in 2004	Notes
Eulipotyphla	Talpidae	Parascaptor leucura	VU	LC	removed in modelling process because of inadequate phylogeny information
Eulipotyphla	Talpidae	Scapanulus oweni	NT	VU	removed in modelling process because of inadequate phylogeny information
Rodentia	Gliridae	Chaetocauda sichuanensis	EN	EN	removed in modelling process because of inadequate phylogeny information
Rodentia	Muridae	Hadromys yunnanensis	NT	VU	removed in modelling process because of inadequate phylogeny information
Rodentia	Muridae	Hapalomys delacouri	VU	EN	removed in modelling process because of inadequate phylogeny information
Rodentia	Muridae	Vandeleuria oleracea	NT	VU	removed in modelling process because of inadequate phylogeny information
Rodentia	Muridae	Vernaya fulva	EN	EN	removed in modelling process because of inadequate phylogeny information
Lagomorpha	Leporidae	Lepus coreanus	CR	LC	removed in modelling process because of questionable status change
